# Supplementary material for: Drug Utilization and Medication Adherence: A Data-Driven Analysis of Drugs with Different Routes of Administration Applied in Atopic Dermatitis
Source: Pharmaceutics. 2025 Oct 1;17(10):1279. doi: 10.3390/pharmaceutics17101279 (PMC12567112; doi:10.3390/pharmaceutics17101279)
Supplement: Supplementary file 1 [file pharmaceutics-17-01279-s001.zip]

Archive with 1 entries (1 files):
- pharmaceutics-3814933-supplementary.pdf
